# Supplementary material for: Successful management of catheter injury or refractory infection by partial replantation of peritoneal dialysis catheters: a retrospective observational study
Source: BMC Nephrol. 2025 Feb 3;26:52. doi: 10.1186/s12882-024-03847-w (PMC11792682; doi:10.1186/s12882-024-03847-w)
Supplement: Supplementary file 1 — Supplementary Material 1 [file 12882_2024_3847_MOESM1_ESM.xlsx]

## Sheet: data set
	NAME	AGE	SEX	PRD	HTN	DM	CAD	HF	CVA	liver disease	COPD	CANCER	AUTOIMMUNE	immunecompromise	TOTAL FU	LAST FU DATE	DATE FIRST CATH	PD DURATION	DATE CATH REVISED	CAUSE CATH REVISED	ORGANISM	DATE REMOVE	CATH STAY	DATE DYSFUNCTION	MONTH DYSFUNCTION	CATH DYSFUNCTION	DATE PERITONITIS	MONTH PERITONITIS	PERITONITIS	ORGANISM	DATE ESI	MONTH	ESI	ORGANISM	DATE TIF	MONTH TIF	TUNNEL INFECTION	ORGANISM	PD 지속	procedure complication
	JGH2XZ	36	1	3	1	0	0	0	0	0	0	0	0	1	36	2024-01-01	2012-10-12	98	2021-01-01	3						0	2024-01-01	36	0	MRCNS(S epidermidis)	2024-01-01	36	1	corynebacterium sp			0		1	0	expired
	C1Y2HH	37	2	2	1	1	0	1	0	0	0	0	0	0	1		2013-10-08	96	2021-10-22	3		2021-12-07	46			0	2021-11-01	10	1	Candida parapsilosis			0				0		2	0
	1MHYS3	49	2	3	1	0	0	0	0	0	0	0	0	0	36	2023-12-21	2013-05-08	96	2021-05-23	3						0	2023-05-14	23	1	NG			0				0		1	0
	B4YGMM	68	1	2	1	1	1	0	0	0	0	0	0	0	32	2023-12-06	2019-12-25	14	2021-03-18	2	Corynebacterium striatum					0			0				0				0		5	0	2023.08.24 fu loss
	K3MJHK	45	1	1	1	0	1	1	1	0	0	0	0	0	6	2021-08-13	2014-01-07	85	2021-02-09	1	Corynebacterium amycolatum	2021-08-13	6			0			0				0		2021-06-10	4	1	Corynebacterium Striatum	2	0
	2KSMJH	79	2	3	1	1	0	0	0	0	0	0	0	1	27	2023-12-06	2015-04-29	76	2021-09-01	3						0			0				0				0		1	0
	LS1H8Z	60	2	3	1	0	1	0	0	0	0	0	0	0	24	2023-12-26	2019-04-18	32	2021-12-23	3						0			0				0				0		1	0
	KCS3M5	63	1	3	1	0	0	0	0	1	0	0	0	0	18	2023-12-19	2022-04-19	1	2022-05-26	3						0			0	MRCNS(S epidermidis)			0				0		1	0
	9L0SYLK	63	2	3	1	0	1	0	1	0	0	0	0	1	10	2023-12-11	2015-01-29	96	2023-01-31	3						0			0				0				0		1	0
	1J4JMH	58	1	2	1	1	0	0	0	0	0	0	0	0	35	2023-12-28	2021-01-18									0			0				0				0		1
	NKSZ98	52	1	4	0	0	0	0	0	0	0	0	1	1	34	2023-12-15	2021-01-27									0	2022-04-08	14	0		2021-08-20	6	1	MSSA	2022-02-03	12	1		1
	N75BWI	65	1	3	1	0	0	0	0	0	0	0	0	0	33	2023-12-05	2021-02-08									0			0				0				0		1
	K3HJ0P	48	2	2	1	1	0	0	0	0	0	0	0	0	34	2023-12-21	2021-02-09									0			0				0				0		1
	PPHZ8K	62	1	6	1	0	1	1	0	1	0	0	0	0	19	2022-09-29	2021-02-09									0			0				0				0		1		expired
	3BHZ0S	28	1	3	1	0	0	0	0	0	0	0	0	0	12	2022-04-05	2021-03-16									0			0				0				0		5		2022.04.19 fu loss
	SB82DK	59	1	6	0	0	0	0	1	0	0	0	0	0	30	2023-10-19	2021-03-23									0			0				0				0		1
	HIN3HJ	72	1	3	0	0	0	0	0	0	0	0	0	0	33	2023-12-29	2021-03-24									0			0				0				0		1
	YSJ784	33	2	4	0	0	0	0	0	0	0	0	1	1	32	2023-12-21	2021-03-30									0			0				0				0		1
	CDE23SE	61	1	3	0	0	0	0	0	0	0	0	0	0	31	2023-11-22	2021-03-31									0			0				0				0		1
	KVB4MS	64	2	3	1	0	0	0	0	0	0	0	0	0	32	2023-12-26	2021-04-01									0			0		2023-06-30	26	1	P.aeruginosa			0		1
	HJHT2H	48	2	2	1	1	0	1	1	0	0	0	0	0	27		2021-04-07					2023-07-14	27			0	2022-11-17	19	0				0				0		2
	PH98YG	67	1	2	1	1	1	0	0	0	0	0	0	0	32	2023-12-28	2021-04-21									0			0				0				0		1
	KM4SG	71	1	2	1	1	1	0	0	0	0	0	0	0	31	2023-12-21	2021-04-22									0			0				0				0		1
	SGZ8M	62	2	6	1	0	0	1	0	0	0	1	0	1	25	2023-06-30	2021-05-06									0			0				0				0		1		expired, VF arrest
	P63JS4	69	2	2	1	1	1	1	0	0	0	0	0	0	5	2021-10-07	2021-05-07									0			0				0				0		1		expired, MI
	KH1YJZ	55	1	6	1	0	0	0	0	0	1	0	0	0	27		2021-05-18					2023-08-28	27			0			0				0				0		2		PD removal d/t hernia
	HEH57K	47	2	3	1	1	0	0	0	0	0	0	0	0	24	2023-06-27	2021-06-01									0			0				0				0		3		expired, post op bleeding
	JZ64MS	61	2	6	0	0	0	0	0	0	0	1	0	0	30	2023-12-20	2021-06-04									0			0				0				0		1
	KFK3BK	34	2	3	0	0	0	0	1	0	0	0	0	0	30	2023-12-19	2021-06-08									0			0		2023-06-13	24	1	MRCNS (S epidermidis)			0		1
	W0JJKH	32	2	3	1	0	0	0	0	0	0	0	0	1	12		2021-06-11					2022-06-29	12			0			0				0				0		2		HD transition d/t uncontrolled edema
	NFD54ED	47	1	2	1	1	0	1	0	0	0	0	0	0	30	2023-12-21	2021-06-17									0			0				0				0		1
	C2VSOP	48	2	3	1	0	0	0	0	0	0	0	0	0	30	2023-12-18	2021-06-18									0			0				0				0		1
	NVM4HJ	35	1	6	1	0	0	0	0	0	0	0	0	0	29	2023-12-20	2021-06-23									0			0				0				0		1
	J2JJJS	78	2	2	0	1	0	1	1	0	1	0	0	0	8	2022-03-24	2021-06-29									0			0				0				0		1		2022.03.24 fu loss
	YFO5YJ	67	2	3	1	0	0	0	0	0	0	0	0	0	29	2023-12-28	2021-07-09									0			0				0				0		1
	KFV2JC	39	1	3	1	1	0	0	0	0	0	0	0	0	28	2024-01-03	2021-08-09									0			0				0				0		1
	LJKF3N	58	1	3	1	1	1	0	0	0	0	0	0	0	28	2023-12-21	2021-08-13									0			0				0				0		1
	LJ3BB7	53	1	5	1	0	1	1	1	0	1	0	0	0	27	2023-12-20	2021-08-24									0			0				0				0		1
	ST4HH5	51	1	1	1	0	0	0	0	0	0	0	0	0	27	2023-12-19	2021-09-08									0	2022-04-30	7	0	Acinetobacter baumannii	2022-04-07	6	1	Corynebacterium simulans			0		1
	S34SZY	66	2	6	1	1	1	1	0	0	0	0	0	0	3		2021-09-17					2022-01-11	3	2021-10-08		1			0				0				0		2
	A9LE3H	78	1	6	1	0	1	0	0	1	0	0	0	0	16	2023-04-27	2021-12-03									0			0				0				0		1
	J1M8EZ	63	2	6	0	0	0	0	0	0	0	0	0	0	5		2021-12-08					2022-05-11	5			0	2021-12-28	0	1	NG			0				0		2		HD transition d/t depression aggravation
	LSHL4S	66	1	3	1	0	0	0	0	0	0	0	0	0	1	2022-01-10	2021-12-08									0	2021-12-28	0	1	NG			0				0		1		2022.01.10 fu loss
	S2KMGS	64	1	6	1	0	0	0	0	1	0	1	0	1	23	2023-12-26	2022-01-21									0			0				0				0		1
	BS3CAY	42	2	3	1	1	0	0	0	0	0	0	0	1	22	2023-12-20	2022-02-09									0			0				0				0		1
	W3VLJS	56	2	3	1	0	0	0	0	0	0	0	0	0	21	2023-12-21	2022-02-24									0			0				0				0		1
	YHKJ3S	57	2	2	0	1	0	0	0	0	0	0	0	0	17	2023-08-11	2022-02-28									0	2022-10-05	7	0	NG	2022-03-14	0	1	MRCNS(S epidermidis), Corynebacterium tuberclostearicum, Enterococcus faecium			0		1
	KYJ74M	72	1	6	0	0	0	0	0	0	0	1	0	0	20	2023-11-27	2022-03-25									0			0				0				0		1
	WH76JS	67	2	6	1	0	0	0	1	0	0	0	0	0	20	2023-12-22	2022-04-15									0			0				0				0		1
	KCBV2S	63	1	3	0	0	0	0	0	1	0	0	0	0	20	2023-12-19	2022-04-19									0	2022-05-20	1	0	MRCNS(S epidermidis)			0				0		1
	JJMH3H	67	2	2	1	1	0	0	0	0	0	1	0	0	18	2023-12-21	2022-06-10									0			0		2022-07-13	1	1	NG			0		1		lung ca (adeno ca), no chemo
	KZL0JH	83	2	6	1	0	1	1	0	0	0	0	0	0	11	2023-06-01	2022-06-27									0	2022-08-12	1	1	TBc			0				0		1		expired
	B1MM4Y	79	1	6	1	1	0	0	1	0	0	1	0	0	16	2023-12-18	2022-07-22									0	2022-12-12	4	1	NG			0				0		1
	LN5KLA	59	1	2	0	1	0	0	1	0	0	0	0	0	16	2023-12-28	2022-08-03									0			0				0				0		1		2022/12/05 FK hold
	S39MHS	64	1	6	1	1	0	0	0	0	0	0	0	0	16	2023-12-19	2022-08-09									0			0				0				0		1
	JLH5S78	34	1	2	1	1	0	0	0	0	0	0	0	0	16	2023-12-21	2022-08-18									0			0				0				0		1
	S33SHMB	37	1	6	1	0	0	1	0	0	0	0	0	0	14	2023-12-07	2022-09-15									0			0				0				0		1
	1MUMJZ	59	1	3	1	1	0	0	0	0	1	0	0	0	12		2022-09-16					2023-09-21	12			0			0				0				0		2		HD transition d/t hydrocele
	PKD6JM	60	1	3	1	0	0	0	0	0	0	1	0	0	9		2022-09-20					2023-07-04	9			0	2023-06-02	8	1	Streptococcus salivarius			0				0		2		HD transition d/t PD peritonitis
	HYBV3J	58	1	2	1	1	0	0	0	0	0	0	0	0	14	2023-12-21	2022-09-22									0			0				0				0		1
	OJFGMS	47	2	3	0	0	0	0	0	0	0	0	0	0	12	2023-10-07	2022-10-05									0			0				0				0		1		fu loss
	5JJNIE	69	2	6	1	0	0	0	0	0	0	0	0	0	14	2023-12-21	2022-10-11									0			0				0				0		1
	LH3MW	47	1	2	1	1	0	1	1	0	0	0	0	0	14	2023-12-22	2022-10-18									0			0				0				0		1
	O9PSYH	48	2	6	1	0	0	0	0	0	0	0	0	0	13	2023-12-26	2022-11-15									0	2023-08-18	9	1				0				0		1
	J73MYP	50	1	2	1	1	0	0	0	0	0	0	0	0	13	2023-12-28	2022-11-21									0			0				0				0		1
	0JH6YZ	47	2	3	1	0	0	0	0	0	0	0	0	0	11	2023-12-19	2022-12-23									0			0				0				0		1
	YS6JHG	65	1	3	1	0	0	0	0	0	0	0	0	1	1	2023-02-02	2022-12-28									0			0				0				0		1		fu loss

## Sheet: 9명 hx
조건형	7542476	# PSKT (1992/05/14, 15살 PRD:R/O CGN(unknown), donor: 아버지) # ESRD CAPD insertion 2005/06/12, PD start 2005/06/20- ESI 2005/06/29-07/13 항생제, MSSA, bacteremia(Bacillus sp.) peritonitis 2006/09/23-09/28, MRCNS(S epidemidis) peritonitis 2010/09/19-09/20, no growth, WBC 9240 neu 90% + leakage, rt retroperitoneal space, lower extraperitoneal space, perineal subcutaneous layer -> 2013.01.07 PD hold, HD 2…	ESI 2005/07/01 MRSA peritonitis 2005/08/04 청주성모 ESI 2005/09/12 staphylococcus sp ESI 2005/12/06 corynebacterium sp peritonitis 2006/09/23 staphylococcus sp peritonitis 2010/09/20 NG peritonitis 2013/02/22 NG, WBC 95cell(neu 65%) ESI 2016/09/26 corynebacterium sp peritonitis 2016/09/29 MRCNS(S epidermidis) peritonitis 2016/11/17 MRCNS(S epidermidis)	2017.08.21 외래 BP저하로 ER refer metabolic acidosis with hypotension 2017.08.27 CPR and expired	집도의: 김용수	2013-09-10
최은희	14482485	# DM (since 1999) # HTN (since 1999) # HFpEF (2011) # h/o preeclampsia delivery (2002.08.09) # h/o peripartum cardiomyopathy (2002.08) # h/o bursitis, lat, malleolus, ankle, rt - bursectomy 2008.04.22 - I&D 2008.07.26 - Partial fibular resection & wound revision 2009.01.13 - Curettage & debridement 2009.02.28 # DM foot c ulcer and underlying charcot fx with deformity, Lt ankle # extrapulmonary TB…	ESI 2008/01/07 staphylococcus sp. ESI 2009/12/14 Pseudomonas peritonitis 2010/12/29 MRCNS(S.epidermidis) peritonitis 2012/06/02 NG ESI 2014/12/05 Serratia marcescens, MRCNS peritonitis 2015/11/01 Candida parapsilosis -> antifungal refractory peritonitis 2015/12/04 Candida parapsilosis	2015.10.22 partial implantation of catheter insertion 시행 이후 candida peritonitis 발생, 항진균제에도 효과 없어 remove 2016.01.26 PD re-insertion위해 입원, 1/27 cefazolin 투약후 anaphylactic shock, arrest 발생 -> CPR후 ROSC, vent care후 GW 이실 -> AVF op후 퇴원	집도의: 김용수	2015-10-22	2016/10까지 차트 리뷰
한의석	13903626	# MsPGN (bx 2001.09.24 , nephrotic syndrome, PCR 4.5 + microscopic hematuria) # HTN (medication on 2009) # s/p LEEP - CIS-HPV16/18(+/+) (2011.10.13) - HSIL (2014.02.06) - CIN III (2015/05/28) # s/p # ESRD - PD catheter insertion, 2009.05.08 (2009.05.05 perm cath insertion, HD) - PD fluid leakage s/p partial replantation 2017.05.23	peritonitis 2009/10/07, Streptococcus viridans peritonitis 2013/06/25, Serratia marcescens ESI 2013/06/25, candida haemulonii ESI 2014/08/21, candida parapsilosis (도관conta로 8/17 ER내원 culture에서 동일균) ESI 2017.05.29 (replanation site말고 이전 exit site), P. aeruginosa peritonitis 2019/05/14, NG ESI 2021/08/30, staphylococcus caprae, oxacillin S		집도의: 김용수	2017-05-23
백영기	10432799	# ESRD - PD catheter insertion, 2019.06.25 (2019.06.25 perm cath insertion, HD) - PD start 2019.07.16-, tunneled HD cath remove 2019.07.18 - refractory tunneled infection으로 2020.09.18 CAPD catheter partial replantation 시행 - 2023.06.06 disorientation과 함께 PD catheter스스로 잘라서 ER내원 -> 탈원 & FU loss # T2DM (since 2009) # HTN (medication since 2018) # gout # stable angina(흉통 ER, 2021.06.26)	ESI 2020.03.23, corynebacterium striatum (컨타가능성, anti 쓰면서 호전추세로 anti 유지) ESI 2020.08.10, corynebacterium tuberclostearicum tunnel infection 2020.08.10 -> refractory tunnel infection 2020.09.14	anti) ciprofloxacin 8/10-8/18, 9/8- vancomycin IP 8/18-9/8	집도의: 김용수	2020-09-18
김명진	26987413	# hypertensive retinopathy # h/o vitreous hemorrhage # HTN # s/p PCI on pLAD 2014.07.31 # DCMP s/p ICD insertion 2017.04.17 # Lt kidney cyst spontaneous rupture, 2016.12.13 # chronic SDH, convexity, midline shifting 2cm s/p burr hole trephination 2018.06.07 # s/p RFCA 2018.06.12 (PSVT) # ESRD - 2014.01.07 PD catheter insertion - 2014.01.20 PD start - 2021.02.09 catheter partial replantation (d/t …	#1 ESI 2015.01.29, Bacillus, Corynebacterium (3월까지 anti) 3/10 Corynebacterium minutissimum, Corynebacterium amycolatum 3/26 Corynebacterium minutissimum vancomycin 3/17-4/14 (총 항생제 사용: 1/29-4/14) #2 ESI 2016.12.06 #3 ESI 2017.03.28, Corynebacterium amycolatum, Staphylococcus caprae (항생제 3/28-4/18) #1 peritonitis 2019.06.04, Corynebacterium jeikeium (vanco 총 3주) #4 ESI 2020.12.24, Corynebacterium …		집도의: 김형덕	2021-02-09	2022/1/14까지 차트리뷰
김수남	8520731	# ESRD, PRD: GN - 2006.08.04 CAPD catheter insertion - 2006.08.11 PD start - 2013.12.07 PD catheter remove - graft failure - 2015.04.29 PD catheter insertion - 2015.05.18 PD start - 2021.09.01 CAPD catheter partial replantation d/t catheter rupture # HTN # PSKT (DDKT, PRD: HTN, 2013.11.26) - kidney bx 2014/03, C4d (-) MVI, DSA DR4(+) MFI 294 - bx 2014/08, BKVN stage B # DM (post KT, since 2013) #…	ESI 2017.02.27, Corynebacterium striatum ESI 2017.05.15, Corynebacterium striatum peritonitis 2021.08.18, Corynebacterium striatum -> 8/30 rupture, s/p replantation			2021-09-01
이숙희	25322991	# HTN # R/O SA # dyslipidemia # osteoporosis # ESRD PRD: IgAN (2011.12.12 bx, 충남대) - 2019.04.11 HD catheter insertion, HD -> 5/15 제거 - 2019.04.18 CAPD catheter insertion - 2019.05.07 PD start - 2021.12.17 도관 손상 - 2021.12.23 catheter replantation				2021-12-23
강창수	9982033	# ESRD PRD: IgAN class IV (2000.01.25 bx) - 2022.04.19 PD catheter insertion - 2022.05.15 PD start - 2022.05.23 도관손상 - 2022.05.26 catheter replantation # LC(B) # HTN	peritonitis 2022/05/20, MRCNS(Staphylococcus epidermidis)			2022-05-26
이숙영	7764984	# ESRD - 1898.11 PD start - 2015.01.06 PD catheter insertion - 2015.01.29 PD start - 2023.01.29 도관 손상 - 2023.01.31 catheter replantation # PSKT (1992.12.14, PRD: CGN) - graft failure, 2015.01.29 PD start - GIS 2018.04.06 s/p graft nephrectomy, Rt 2018.07.18 # HBV carrier # HTN # h/o PCI on pRCA 2010.12.24 # h/o PCI on p-mLAD 2013.10.31 # h/o STEMI, PCI on Rt PDA 2023.04.29 # hypothyroidism # h/o …	ESI 2016.08.26, P.aeruginosa (peritonitis 2016.09.21, Stenotrophomonas maltophilia) ESI 2017.01.25 NG ESI 2017.09.18 P.aeruginosa peritonitis 2017.09.21 fluid: E coli (ESI: Pseudo) peritonitis 2018.03.02 fluid: Enterococcus faecalis ESI 2018.07.23 P.aeruginosa ESI w/ tunnel infection 2022.01.03, Burkholderia cenocepacia ESI 2022.05.31 Burkholderia cenocepacia ESI 20022.06.20 Burkholderia cenocepa…			2023-01-31
